# Supplementary material for: Expression of the Novel Cardiac Biomarkers sST2, GDF-15, suPAR, and H-FABP in HFpEF Patients Compared to ICM, DCM, and Controls
Source: J Clin Med. 2020 Apr 15;9(4):1130. doi: 10.3390/jcm9041130 (PMC7230638; doi:10.3390/jcm9041130)
Supplement: Supplementary file 1 [file jcm-09-01130-s001.zip]

Archive with 2 entries (2 files):
- Supplement Tables/Supplement Table 1.xlsx
- Supplement Tables/Supplement Table 2.xlsx
