# Supplementary material for: Expression of the Novel Cardiac Biomarkers sST2, GDF-15, suPAR, and H-FABP in HFpEF Patients Compared to ICM, DCM, and Controls
Source: J Clin Med. 2020 Apr 15;9(4):1130. doi: 10.3390/jcm9041130 (PMC7230638; doi:10.3390/jcm9041130)
Supplement: Supplementary file 1 [file jcm-09-01130-s001.zip › Supplement Tables/Supplement Table 1.xlsx]

## Sheet: Tabelle1
		Correlation Analysis
		Age	Height	Weight	BMI	EF	BNP	Creatinin	GFR	CRP	Hb	LDL	HDL	sST2	GDF15	HFABP	suPAR
Age	Correlation Coefficient	1	-,262**	-,267**	-,163*	0.12661	,178*	,160*	-,634**	0.0387623	-,317**	0.148834	0.0399154	-0.0586965	,314**	0.0101092	0.0301926
	Significance Two-Tailed		4.84378e-05	3.45784e-05	0.0315838	0.0704533	0.0269847	0.0184974	1.99159e-07	0.595436	9.02246e-05	0.0571675	0.611833	0.370373	8.91213e-07	0.877232	0.644461
	N	237	235	235	175	205	155	216	55	190	147	164	164	235	235	236	236
Height	Correlation Coefficient	-,262**	1	,521**	0.0579676	-,279**	0.112806	,304**	0.1818	0.127875	,176*	-,187*	-,343**	,282**	0.0505654	0.0971416	0.0101322
	Significance Two-Tailed	4.84378e-05		1.00779e-17	0.446069	5.49126e-05	0.165036	5.75299e-06	0.184046	0.0787091	0.0343746	0.016295	6.99265e-06	1.22084e-05	0.442376	0.138466	0.877478
	N	235	235	235	175	203	153	215	55	190	145	164	164	233	233	234	234
Weight	Correlation Coefficient	-,267**	,521**	1	,818**	-0.123952	-0.000336848	,175**	,298*	,332**	,201*	-,280**	-,416**	,201**	0.0710754	,185**	0.0143729
	Significance Two-Tailed	3.45784e-05	1.00779e-17		1.7945e-43	0.0780789	0.996703	0.00994613	0.0273788	2.81446e-06	0.0154381	0.000285942	3.0009e-08	0.00206517	0.279941	0.0045028	0.826886
	N	235	235	235	175	203	153	215	55	190	145	164	164	233	233	234	234
BMI	Correlation Coefficient	-,163*	0.0579676	,818**	1	-0.00615371	-0.00724722	0.0325942	0.226075	,368**	0.0544854	-0.170584	-,309**	,154*	0.0828474	0.134465	0.089596
	Significance Two-Tailed	0.0315838	0.446069	1.7945e-43		0.937474	0.933265	0.683374	0.0969809	1.1101e-05	0.524095	0.0721389	0.000915739	0.0435941	0.278519	0.0768992	0.239715
	N	175	175	175	175	165	136	159	55	135	139	112	112	173	173	174	174
EF	Correlation Coefficient	0.12661	-,279**	-0.123952	-0.00615371	1	-,617**	-,413**	0.190291	-,193*	-0.0257676	,202*	,331**	-,358**	-,180**	-,452**	-,270**
	Significance Two-Tailed	0.0704533	5.49126e-05	0.0780789	0.937474		3.1659e-17	2.28541e-09	0.185617	0.0125289	0.765025	0.0169395	6.3661e-05	8.00005e-08	0.00873755	3.81777e-12	6.53667e-05
	N	205	203	203	165	214	151	193	50	167	137	140	140	212	212	213	213
BNP	Correlation Coefficient	,178*	0.112806	-0.000336848	-0.00724722	-,617**	1	,414**	-,530**	,219*	-,242**	-,273**	-,463**	,415**	,422**	,366**	,478**
	Significance Two-Tailed	0.0269847	0.165036	0.996703	0.933265	3.1659e-17		2.49652e-07	5.40232e-05	0.0164775	0.00551715	0.00752622	2.32433e-06	5.32826e-08	2.9942e-08	1.90871e-06	1.66195e-10
	N	155	153	153	136	151	161	144	52	120	130	95	95	159	159	160	160
Creatinin	Correlation Coefficient	,160*	,304**	,175**	0.0325942	-,413**	,414**	1	-,719**	,264**	-0.163813	-,230**	-,385**	,443**	,431**	,459**	,349**
	Significance Two-Tailed	0.0184974	5.75299e-06	0.00994613	0.683374	2.28541e-09	2.49652e-07		6.40336e-10	0.000181264	0.0625589	0.00254241	2.16149e-07	4.41871e-12	1.82596e-11	5.02834e-13	8.8865e-08
	N	216	215	215	159	193	144	224	55	196	130	170	170	222	222	223	223
GFR	Correlation Coefficient	-,634**	0.1818	,298*	0.226075	0.190291	-,530**	-,719**	1	0.0395812	,381**	0.171166	-0.0774164	-0.0758997	-,567**	-,320*	-0.237687
	Significance Two-Tailed	1.99159e-07	0.184046	0.0273788	0.0969809	0.185617	5.40232e-05	6.40336e-10		0.780556	0.0041457	0.220402	0.581642	0.585421	7.79153e-06	0.0182691	0.0835119
	N	55	55	55	55	50	52	55	55	52	55	53	53	54	54	54	54
CRP	Correlation Coefficient	0.0387623	0.127875	,332**	,368**	-,193*	,219*	,264**	0.0395812	1	-,189*	-,166*	-,446**	,204**	,260**	,296**	,153*
	Significance Two-Tailed	0.595436	0.0787091	2.81446e-06	1.1101e-05	0.0125289	0.0164775	0.000181264	0.780556		0.0463666	0.0335542	1.84491e-09	0.00429354	0.000243972	2.60725e-05	0.032064
	N	190	190	190	135	167	120	196	52	197	112	165	165	195	195	196	196
Hb	Correlation Coefficient	-,317**	,176*	,201*	0.0544854	-0.0257676	-,242**	-0.163813	,381**	-,189*	1	0.110413	0.0331653	-0.0523664	-,353**	-0.120452	-,203*
	Significance Two-Tailed	9.02246e-05	0.0343746	0.0154381	0.524095	0.765025	0.00551715	0.0625589	0.0041457	0.0463666		0.297456	0.754973	0.530176	1.36228e-05	0.147562	0.0140264
	N	147	145	145	139	137	130	130	55	112	147	91	91	146	145	146	146
LDL	Correlation Coefficient	0.148834	-,187*	-,280**	-0.170584	,202*	-,273**	-,230**	0.171166	-,166*	0.110413	1	,314**	-0.083621	-0.0433833	-0.134062	-,222**
	Significance Two-Tailed	0.0571675	0.016295	0.000285942	0.0721389	0.0169395	0.00752622	0.00254241	0.220402	0.0335542	0.297456		2.97268e-05	0.279742	0.575438	0.0813439	0.0035904
	N	164	164	164	112	140	95	170	53	165	91	171	171	169	169	170	170
HDL	Correlation Coefficient	0.0399154	-,343**	-,416**	-,309**	,331**	-,463**	-,385**	-0.0774164	-,446**	0.0331653	,314**	1	-,367**	-,155*	-,247**	-,235**
	Significance Two-Tailed	0.611833	6.99265e-06	3.0009e-08	0.000915739	6.3661e-05	2.32433e-06	2.16149e-07	0.581642	1.84491e-09	0.754973	2.97268e-05		9.3268e-07	0.0435816	0.00114787	0.00207514
	N	164	164	164	112	140	95	170	53	165	91	171	171	169	169	170	170
sST2	Correlation Coefficient	-0.0586965	,282**	,201**	,154*	-,358**	,415**	,443**	-0.0758997	,204**	-0.0523664	-0.083621	-,367**	1	,310**	,292**	,425**
	Significance Two-Tailed	0.370373	1.22084e-05	0.00206517	0.0435941	8.00005e-08	5.32826e-08	4.41871e-12	0.585421	0.00429354	0.530176	0.279742	9.3268e-07		6.25294e-07	2.64735e-06	2.28382e-12
	N	235	233	233	173	212	159	222	54	195	146	169	169	250	249	250	250
GDF15	Correlation Coefficient	,314**	0.0505654	0.0710754	0.0828474	-,180**	,422**	,431**	-,567**	,260**	-,353**	-0.0433833	-,155*	,310**	1	,430**	,362**
	Significance Two-Tailed	8.91213e-07	0.442376	0.279941	0.278519	0.00873755	2.9942e-08	1.82596e-11	7.79153e-06	0.000243972	1.36228e-05	0.575438	0.0435816	6.25294e-07		1.12199e-12	3.75532e-09
	N	235	233	233	173	212	159	222	54	195	145	169	169	249	250	250	250
HFABP	Correlation Coefficient	0.0101092	0.0971416	,185**	0.134465	-,452**	,366**	,459**	-,320*	,296**	-0.120452	-0.134062	-,247**	,292**	,430**	1	,323**
	Significance Two-Tailed	0.877232	0.138466	0.0045028	0.0768992	3.81777e-12	1.90871e-06	5.02834e-13	0.0182691	2.60725e-05	0.147562	0.0813439	0.00114787	2.64735e-06	1.12199e-12		1.69658e-07
	N	236	234	234	174	213	160	223	54	196	146	170	170	250	250	251	251
suPAR	Correlation Coefficient	0.0301926	0.0101322	0.0143729	0.089596	-,270**	,478**	,349**	-0.237687	,153*	-,203*	-,222**	-,235**	,425**	,362**	,323**	1
	Significance Two-Tailed	0.644461	0.877478	0.826886	0.239715	6.53667e-05	1.66195e-10	8.8865e-08	0.0835119	0.032064	0.0140264	0.0035904	0.00207514	2.28382e-12	3.75532e-09	1.69658e-07
	N	236	234	234	174	213	160	223	54	196	146	170	170	250	250	251	251
**p<0.01 (Two-Tailed)
*p<0.05 (Two-Tailed)
