# Supplementary material for: Expression of the Novel Cardiac Biomarkers sST2, GDF-15, suPAR, and H-FABP in HFpEF Patients Compared to ICM, DCM, and Controls
Source: J Clin Med. 2020 Apr 15;9(4):1130. doi: 10.3390/jcm9041130 (PMC7230638; doi:10.3390/jcm9041130)
Supplement: Supplementary file 1 [file jcm-09-01130-s001.zip › Supplement Tables/Supplement Table 2.xlsx]

## Sheet: Tabelle1
	HFpEF vs. Controls	HFpEF vs. ICM	HFpEF vs. DCM	Controls vs. ICM	Controls vs. DCM
GDF-15	p=0,0005	p=0,2569	p=0,2108	p=0,0156	p=0,0747
H-FABP	p<0,0005	p=0,2288	p<0,0005	p<0,0005	p<0,0005
sST2	p=0,3711	p<0,0005	p=0,0012	p<0,0005	p<0,0005
suPAR	p=0,5668	p=0,0114	p=0,011	p<0,0005	p<0,0005
